# Supplementary material for: Transcriptome Analysis Reveals Differentially Expressed Genes Involved in Aluminum, Copper and Cadmium Accumulation in Tea ‘Qianmei 419’ and ‘Qianfu 4’
Source: Plants (Basel). 2023 Jul 7;12(13):2580. doi: 10.3390/plants12132580 (PMC10346602; doi:10.3390/plants12132580)
Supplement: Supplementary file 1 [file plants-12-02580-s001.zip]

Archive with 4 entries (4 files):
- FIG S1 length of reads.png
- FIG S2 correlation between samples.png
- TAB S1 quality control.xlsx
- TAB S2 FPKM.xlsx
