# Supplementary material for: Transcriptome Analysis Reveals Differentially Expressed Genes Involved in Aluminum, Copper and Cadmium Accumulation in Tea ‘Qianmei 419’ and ‘Qianfu 4’
Source: Plants (Basel). 2023 Jul 7;12(13):2580. doi: 10.3390/plants12132580 (PMC10346602; doi:10.3390/plants12132580)
Supplement: Supplementary file 1 [file plants-12-02580-s001.zip › TAB S1 quality control.xlsx]

## Sheet: Sheet1
Sample	Total_Number	Min_Length	Max_length	Mean_Length	N50	N90	GC
All	154097	200	20083	825.67	1349	332	0.411
