# Supplementary material for: Transcriptome Analysis Reveals Differentially Expressed Genes Involved in Aluminum, Copper and Cadmium Accumulation in Tea ‘Qianmei 419’ and ‘Qianfu 4’
Source: Plants (Basel). 2023 Jul 7;12(13):2580. doi: 10.3390/plants12132580 (PMC10346602; doi:10.3390/plants12132580)
Supplement: Supplementary file 1 [file plants-12-02580-s001.zip › TAB S2 FPKM.xlsx]

## Sheet: Sheet1
group1	group2	GeneID	CaS419_1	CaS419_2	CaS419_3	CaS4_1	CaS4_2	CaS4_3
Al	ALMT	CL10687.Contig2_All	14.01	14.29	15.67	0.37	0.52	0.6
Al	MATE	CL11478.Contig3_All	6.75	9.76	8.96	0	0.12	0
Al	MATE	CL11478.Contig4_All	13.1	29.6	28.3	1.46	4.82	2.66
Al	MATE	CL1274.Contig5_All	1.21	1.72	0.96	3.83	3.16	6.48
Al	MATE	CL1274.Contig7_All	10.97	7.15	4.18	0.18	0.26	0.24
Al	MATE	CL15345.Contig1_All	11.68	12.51	14.88	1.87	3.56	1.42
Al	MATE	CL17772.Contig1_All	2.05	2.79	2.17	0.04	0.47	0.23
Al	MATE	CL19904.Contig2_All	8.24	4.99	3.6	0.71	0.69	0.48
Al	MATE	CL2418.Contig3_All	21.2	34.05	23.52	0.83	0.72	0.86
Al	MATE	CL2418.Contig8_All	2.41	3.94	1.69	0.01	0.02	0
Al	MATE	CL2776.Contig1_All	2.04	4.28	3.95	0.25	0.56	0.21
Al	MATE	CL3644.Contig10_All	5.21	3.89	4.59	0.76	1.09	0.92
Al	MATE	CL3644.Contig6_All	4.13	4.48	4.75	0.09	1.07	0.32
Al	MATE	CL3644.Contig8_All	4.13	4.63	3.86	0.45	0.84	0.5
Al	MATE	CL3644.Contig9_All	5.51	7.43	7.27	0.16	0.56	0.59
Al	MATE	CL4899.Contig16_All	43.86	43.65	28.29	0.11	2.94	0
Al	MATE	CL607.Contig4_All	23.26	25.05	25.28	1.93	5.86	3.05
Al	MATE	CL607.Contig5_All	20.77	22.36	23.07	1.67	8.18	3.06
Al	MATE	CL6638.Contig4_All	5.14	7.32	9.11	16.93	3.57	23.3
Al	MATE	CL760.Contig1_All	6.26	7.36	7.45	0.94	2.53	0.6
Al	MATE	CL8532.Contig2_All	6.37	21.35	7.6	1.11	1.81	0.28
Al	STOP	CL10157.Contig1_All	10.28	19.32	11.68	0.63	1.82	2.22
Al	STOP	CL10157.Contig3_All	24.74	42.04	24.55	2.27	7.1	3.51
Al	STOP	CL10157.Contig4_All	13.5	13.13	9.12	1.3	2.09	0.63
Cd	ATM	CL1775.Contig2_All	4.17	4.97	4.47	0.18	0.75	0.49
Cd	ATM	CL5349.Contig2_All	4.99	5.64	3.98	0.37	1.51	0.26
Cd	ATM	CL9231.Contig1_All	4.87	4.37	4.37	0.39	1	0.74
Cd	ATM	CL9231.Contig3_All	5.79	6.57	7.2	0.41	2.02	0.92
Cd	NRAMP	CL4038.Contig2_All	1.38	6.22	5.39	0.16	0.4	0.47
Cd	NRAMP	CL1218.Contig7_All	2.71	2.71	2.29	0.17	0.74	0.2
Cd	NRAMP	CL1218.Contig2_All	4.87	6.09	6.56	8.67	11.42	17.9
Cd	PCS	CL3769.Contig6_All	1.05	0.45	1.26	3.13	1.02	4.07
Cd	PDR	CL4653.Contig1_All	11.03	21.85	4.6	0.96	0.32	0.84
Cd	PDR	CL4653.Contig2_All	0.69	3.47	1.16	0	0.1	0.09
Cd	PDR	CL733.Contig1_All	4.58	4.31	1.99	0.2	0.36	0.07
Cd	PDR	CL733.Contig2_All	4.32	3.82	3.1	0.13	0.37	0.34
Cd	PDR	CL733.Contig3_All	3.64	5.89	1.6	0.14	0.15	0.12
Cd	PDR	CL8227.Contig12_All	143.14	201.2	89.82	6.02	12.64	5.18
Cd	PDR	CL8227.Contig2_All	2.94	2.81	3.61	0.12	0.53	0.15
Cd	PDR	CL8227.Contig5_All	13.29	4.64	4.29	0.51	1.9	0.68
Cd	PDR	CL8227.Contig6_All	24.41	1.43	14.54	62.95	30.02	57.64
Cd	PDR	Unigene1192_All	5.27	2.45	1.55	0.18	0.57	0.14
Cd	PDR	Unigene21865_All	21.04	22.32	21.8	2.9	6.35	3.35
Cd	RAN1	CL3134.Contig5_All	15.12	17.79	19.23	1.83	7.18	2.6
Cd	ZIP	CL6452.Contig7_All	4.33	6.33	6.4	0.84	1.73	0.77
Cd	ZIP	CL6452.Contig8_All	3.47	3.03	1.07	0	0.29	0
Cd	ZIP	CL6452.Contig9_All	4.8	3.03	2.07	0.2	0.29	0
Cd	ZIP	CL9459.Contig2_All	2.4	1.12	1.5	3.51	1.63	3.41
Cd	ZIP	CL9459.Contig5_All	4.84	6.24	6.12	5.53	5.22	6.53
Cu	CCH	Unigene42320_All	3.59	1.52	3.52	7.75	8.27	4.26
Cu	CCS	CL18886.Contig2_All	0	0	0	2.49	2.01	1.12
Cu	CCS	CL7563.Contig2_All	0	0	0	3.3	3.2	1.53
Cu	COPT	CL19866.Contig2_All	6.25	6.26	7.64	23.27	15.26	48.14
Cu	COPT	CL3658.Contig1_All	4.66	3.57	4.09	4.25	5.1	9.94
Cu	COPT	Unigene12824_All	19.99	13.95	11.99	63.99	58.89	62.57
Cu	HMA	CL3487.Contig1_All	3.7	3.52	5.41	0.45	0.93	0.65
Cu	HMA	CL3487.Contig2_All	2.27	2.53	2.25	0.25	0.65	0.3
Cu	HMA	CL1305.Contig6_All	11.69	12.01	10.21	0.59	4.22	1.21
Cu	PAA	CL12323.Contig1_All	3.3	1.28	2.03	4.23	3.67	1.95
Cu	PAA	CL12323.Contig7_All	7.97	7	8.27	8.07	11.23	8.75
Cu	PAA	Unigene21659_All	3.91	4.35	3.45	0.4	0.91	0.36
Cu	PAA	CL9947.Contig2_All	0.67	0.59	0.19	1.22	2.02	1.71
Cu	PAA	CL9947.Contig4_All	3.59	5.43	4.58	0.3	0.89	0.1
Cu	PAA	CL9947.Contig5_All	4.41	4.07	2.71	0.35	0.55	0.61
Cu	ZIP	Unigene42722_All	1.77	1.57	4	8.9	4.2	4.19
